# Supplementary material for: Ultrasound-Guided 5% Dextrose Hydrodissection Procedures for Persistent and Recurrent Post-Surgical Carpal Tunnel Syndrome: A Prospective Single-Center Cohort Study
Source: Diagnostics (Basel). 2026 Jul 5;16(13):2106. doi: 10.3390/diagnostics16132106 (PMC13361386; doi:10.3390/diagnostics16132106)
Supplement: Supplementary file 1 [file diagnostics-16-02106-s001.zip]

Archive with 2 entries (2 files):
- diagnostics-4425509-supplementary.pdf
- Video S1.mp4
